# Supplementary material for: Sodium selenite inhibits deoxynivalenol-induced injury in GPX1-knockdown porcine splenic lymphocytes in culture
Source: Sci Rep. 2018 Dec 5;8:17676. doi: 10.1038/s41598-018-36149-x (PMC6281670; doi:10.1038/s41598-018-36149-x)
Supplement: Supplementary file 1 — Dataset [file 41598_2018_36149_MOESM1_ESM.xls]

## Sheet: H2O2
Effects of DON and/or Na2SeO3 on the levels of H2O2 in GPX1-knockdown porcine splenic lymphocytes at 6, 12, and 24 h after treatment
H2O2(6h)	sample OD			blank sample OD			standard sample OD			Sample protein concentration (gprot/L)			levels of H2O2 (mmol/gprot)
P	0.0821546	0.0816268	0.0837786	0.0591546	0.0576268	0.0587786	0.392154	0.407627	0.411779	0.990599	1.05533	1.05157	11.3651	10.5911	10.9778
M	0.0834638	0.0826301	0.0858273	0.0591546	0.0576268	0.0587786	0.392154	0.407627	0.411779	0.809788	0.879873	0.894453	14.6941	13.2341	13.9637
SE	0.0835625	0.0827536	0.0851123	0.0591546	0.0576268	0.0587786	0.392154	0.407627	0.411779	0.922715	0.96677	0.970779	12.9481	12.1041	12.5258
D1	0.08301	0.0819058	0.0850512	0.0591546	0.0576268	0.0587786	0.392154	0.407627	0.411779	0.5644	0.60307	0.615233	20.6892	18.7492	19.7186
D2	0.0815487	0.0807288	0.0822454	0.0591546	0.0576268	0.0587786	0.392154	0.407627	0.411779	0.640504	0.649059	0.643286	17.1142	16.5762	16.8447
D3	0.0814245	0.0806574	0.0825546	0.0591546	0.0576268	0.0587786	0.392154	0.407627	0.411779	0.671313	0.696101	0.693861	16.2382	15.4082	15.8227
D4	0.0811105	0.0802515	0.0828847	0.0591546	0.0576268	0.0587786	0.392154	0.407627	0.411779	0.708959	0.758297	0.766255	15.1591	13.8951	14.5267
SD1	0.0852288	0.0841391	0.0882704	0.0591546	0.0576268	0.0587786	0.392154	0.407627	0.411779	0.619201	0.683288	0.704116	20.6122	18.0702	19.3406
SD2	0.0832909	0.0842777	0.0834563	0.0591546	0.0576268	0.0587786	0.392154	0.407627	0.411779	0.694024	0.79771	0.699486	17.0232	15.5592	16.2907
SD3	0.0843719	0.0812354	0.082365	0.0591546	0.0576268	0.0587786	0.392154	0.407627	0.411779	0.80356	0.747279	0.724305	15.3611	14.7132	15.0367
SD4	0.0824258	0.0832754	0.0822786	0.0591546	0.0576268	0.0587786	0.392154	0.407627	0.411779	0.818197	0.894338	0.795622	13.9221	13.3561	13.6387
H2O2(12h)	sample OD			blank sample OD			standard sample OD			Sample protein concentration (gprot/L)			levels of H2O2 (mmol/gprot)
P	0.0850121	0.0837226	0.0867822	0.0576262	0.0587796	0.0591542	0.407627	0.411779	0.392154	1.00274	0.984991	1.10797	12.7191	11.6931	12.2058
M	0.0902156	0.0893711	0.0928404	0.0576262	0.0587796	0.0591542	0.407627	0.411779	0.392154	0.817206	0.833768	0.928612	18.5722	16.9422	17.7567
Se	0.0918959	0.0887211	0.0893194	0.0576262	0.0587796	0.0591542	0.407627	0.411779	0.392154	0.978762	0.92615	0.945498	16.3061	14.9282	15.6167
D1	0.0959466	0.0983537	0.0956672	0.0576262	0.0587796	0.0591542	0.407627	0.411779	0.392154	0.555816	0.634892	0.587061	32.1083	28.7823	30.4444
D2	0.0969946	0.0927401	0.0932081	0.0576262	0.0587796	0.0591542	0.407627	0.411779	0.392154	0.658013	0.631371	0.632612	27.8632	24.8373	26.3495
D3	0.0921057	0.0914295	0.0958406	0.0576262	0.0587796	0.0591542	0.407627	0.411779	0.392154	0.63418	0.671725	0.751945	25.3202	22.4442	23.8815
D4	0.0942879	0.0905903	0.092105	0.0576262	0.0587796	0.0591542	0.407627	0.411779	0.392154	0.736792	0.737864	0.748811	23.1732	19.9072	21.5396
SD1	0.0991252	0.0985351	0.103279	0.0576262	0.0587796	0.0591542	0.407627	0.411779	0.392154	0.620094	0.652329	0.728364	31.1673	28.1413	29.6534
SD2	0.0956626	0.0951895	0.098982	0.0576262	0.0587796	0.0591542	0.407627	0.411779	0.392154	0.683011	0.712419	0.787164	25.9352	23.5992	24.7665
SD3	0.095892	0.0929651	0.0935413	0.0576262	0.0587796	0.0591542	0.407627	0.411779	0.392154	0.772899	0.734574	0.755733	23.0572	21.4892	22.2726
SD4	0.0941046	0.0936299	0.0968008	0.0576262	0.0587796	0.0591542	0.407627	0.411779	0.392154	0.793514	0.813685	0.894866	21.4092	19.7772	20.5926
H2O2(24h)	sample OD			blank sample OD			standard sample OD			Sample protein concentration (gprot/L)			levels of H2O2 (mmol/gprot)
P	0.105851	0.102602	0.102973	0.0591543	0.0576261	0.0587796	0.392155	0.407627	0.411779	1.10252	1.11497	1.03279	20.7322	18.7862	19.7586
M	0.103453	0.102864	0.107109	0.0591543	0.0576261	0.0587796	0.392155	0.407627	0.411779	0.819762	0.869458	0.88067	26.4512	24.2313	25.3405
Se	0.103156	0.104126	0.104147	0.0591543	0.0576261	0.0587796	0.392155	0.407627	0.411779	0.924342	0.99368	0.929141	23.3012	21.7932	22.5466
D1	0.105677	0.100966	0.102634	0.0591543	0.0576261	0.0587796	0.392155	0.407627	0.411779	0.612095	0.592911	0.568468	37.2043	34.0424	35.6223
D2	0.101981	0.10073	0.105942	0.0591543	0.0576261	0.0587796	0.392155	0.407627	0.411779	0.608314	0.64836	0.665833	34.4613	30.9613	32.7074
D3	0.0990314	0.098355	0.1026	0.0591543	0.0576261	0.0587796	0.392155	0.407627	0.411779	0.649862	0.694995	0.705933	30.0363	27.2923	28.6634
D4	0.101	0.100435	0.103993	0.0591543	0.0576261	0.0587796	0.392155	0.407627	0.411779	0.714402	0.749641	0.755539	28.6713	26.5953	27.6325
SD1	0.105089	0.104526	0.108645	0.0591543	0.0576261	0.0587796	0.392155	0.407627	0.411779	0.63943	0.674235	0.681673	35.1633	32.3953	33.7783
SD2	0.103498	0.106172	0.104369	0.0591543	0.0576261	0.0587796	0.392155	0.407627	0.411779	0.692998	0.785415	0.700491	31.3213	28.7853	30.0524
SD3	0.0969255	0.0961658	0.100015	0.0591543	0.0576261	0.0587796	0.392155	0.407627	0.411779	0.722035	0.765645	0.77643	25.6062	23.4422	24.5235
SD4	0.0970957	0.0957796	0.10033	0.0591543	0.0576261	0.0587796	0.392155	0.407627	0.411779	0.79499	0.841229	0.86282	23.3612	21.1222	22.2366

## Sheet: MDA
Effects of DON and/or Na2SeO3 on the levels of MDA in GPX1-knockdown porcine splenic lymphocytes at 6, 12, and 24 h after treatment
MDA(6h)	sample OD			control sample OD			standard sample OD			blank sample OD			Sample protein concentration (mgprot/ml)			levels of MDA (nmol/mgprot)
P	0.0558491	0.0562949	0.0559856	0.0157863	0.0162793	0.0158634	0.0858887	0.0861784	0.0859413	0.00719604	0.00663931	0.00753182	0.709932	0.706773	0.7164	7.17117	7.11817	7.14266
M	0.054663	0.0551044	0.0549109	0.0157863	0.0162793	0.0158634	0.0858887	0.0861784	0.0859413	0.00719604	0.00663931	0.00753182	0.643926	0.651166	0.656669	7.67217	7.49618	7.58365
Se	0.0553298	0.0557839	0.0555401	0.0157863	0.0162793	0.0158634	0.0858887	0.0861784	0.0859413	0.00719604	0.00663931	0.00753182	0.677854	0.681004	0.688212	7.41317	7.29317	7.35265
D1	0.0541056	0.0545359	0.0542907	0.0157863	0.0162793	0.0158634	0.0858887	0.0861784	0.0859413	0.00719604	0.00663931	0.00753182	0.469796	0.472144	0.476932	10.3651	10.1871	10.2758
D2	0.0535206	0.0539874	0.053662	0.0157863	0.0162793	0.0158634	0.0858887	0.0861784	0.0859413	0.00719604	0.00663931	0.00753182	0.541568	0.540499	0.547143	8.85419	8.77119	8.81062
D3	0.0533591	0.0538412	0.0535487	0.0157863	0.0162793	0.0158634	0.0858887	0.0861784	0.0859413	0.00719604	0.00663931	0.00753182	0.583753	0.586698	0.592363	8.17918	8.04918	8.11364
D4	0.0533609	0.053821	0.0535513	0.0157863	0.0162793	0.0158634	0.0858887	0.0861784	0.0859413	0.00719604	0.00663931	0.00753182	0.632165	0.635956	0.642065	7.55317	7.42175	7.48608
SD1	0.0549979	0.0554568	0.0552858	0.0157863	0.0162793	0.0158634	0.0858887	0.0861784	0.0859413	0.00719604	0.00663931	0.00753182	0.484522	0.491519	0.495306	10.2841	10.0211	10.1508
SD2	0.0542762	0.0547319	0.0545707	0.0157863	0.0162793	0.0158634	0.0858887	0.0861784	0.0859413	0.00719604	0.00663931	0.00753182	0.561353	0.5715	0.574979	8.71318	8.45919	8.58563
SD3	0.0538703	0.0543476	0.054082	0.0157863	0.0162793	0.0158634	0.0858887	0.0861784	0.0859413	0.00719604	0.00663931	0.00753182	0.610813	0.615247	0.62087	7.92318	7.77918	7.85064
SD4	0.0541384	0.0545991	0.0543593	0.0157863	0.0162793	0.0158634	0.0858887	0.0861784	0.0859413	0.00719604	0.00663931	0.00753182	0.656723	0.662215	0.668185	7.42117	7.27517	7.34765
MDA(12h)	sample OD			control sample OD			standard sample OD			blank sample OD			Sample protein concentration (mgprot/ml)			levels of MDA (nmol/mgprot)
P	0.0564298	0.0568727	0.0566407	0.0157868	0.0162797	0.0158626	0.0858882	0.0861782	0.0859421	0.00719604	0.00663931	0.00753182	0.676806	0.679008	0.686854	7.63118	7.51618	7.57165
M	0.0555663	0.0560452	0.0558536	0.0157868	0.0162797	0.0158626	0.0858882	0.0861782	0.0859421	0.00719604	0.00663931	0.00753182	0.596669	0.604083	0.609081	8.47218	8.27618	8.37363
Se	0.0562337	0.0567317	0.056638	0.0157868	0.0162797	0.0158626	0.0858882	0.0861782	0.0859421	0.00719604	0.00663931	0.00753182	0.623381	0.638025	0.641404	8.24518	7.97118	8.10764
D1	0.055182	0.0557002	0.0555565	0.0157868	0.0162797	0.0158626	0.0858882	0.0861782	0.0859421	0.00719604	0.00663931	0.00753182	0.420265	0.43014	0.432059	11.9121	11.5221	11.7168
D2	0.0548397	0.0553361	0.0551771	0.0157868	0.0162797	0.0158626	0.0858882	0.0861782	0.0859421	0.00719604	0.00663931	0.00753182	0.469998	0.479662	0.482213	10.5591	10.2371	10.3978
D3	0.0545885	0.0550564	0.0548085	0.0157868	0.0162797	0.0158626	0.0858882	0.0861782	0.0859421	0.00719604	0.00663931	0.00753182	0.518043	0.521622	0.526628	9.51819	9.34619	9.43161
D4	0.054539	0.0548777	0.0544663	0.0157868	0.0162797	0.0158626	0.0858882	0.0861782	0.0859421	0.00719604	0.00663931	0.00753182	0.572941	0.574432	0.577855	8.59518	8.44785	8.51996
SD1	0.0561608	0.0565895	0.0566531	0.0157868	0.0162797	0.0158626	0.0858882	0.0861782	0.0859421	0.00719604	0.00663931	0.00753182	0.436311	0.451723	0.452806	11.7591	11.2191	11.4888
SD2	0.0557634	0.0562083	0.0561628	0.0157868	0.0162797	0.0158626	0.0858882	0.0861782	0.0859421	0.00719604	0.00663931	0.00753182	0.493121	0.505992	0.50838	10.302	9.92111	10.1099
SD3	0.0551294	0.0554731	0.0554941	0.0157868	0.0162797	0.0158626	0.0858882	0.0861782	0.0859421	0.00719604	0.00663931	0.00753182	0.5392	0.555145	0.557041	9.27219	8.87619	9.07362
SD4	0.0549394	0.0553759	0.0553746	0.0157868	0.0162797	0.0158626	0.0858882	0.0861782	0.0859421	0.00719604	0.00663931	0.00753182	0.600086	0.62069	0.62176	8.29118	7.91918	8.10464
MDA(24h)	sample OD			control sample OD			standard sample OD			blank sample OD			Sample protein concentration (mgprot/ml)			levels of MDA (nmol/mgprot)
P	0.0572662	0.0576945	0.0575993	0.0157865	0.0162791	0.0158635	0.0858888	0.0861789	0.0859408	0.00732014	0.00757594	0.00707467	0.635985	0.651839	0.646023	8.30118	8.08318	8.19164
M	0.0566025	0.0570036	0.0567987	0.0157865	0.0162791	0.0158635	0.0858888	0.0861789	0.0859408	0.00732014	0.00757594	0.00707467	0.523095	0.610741	0.563775	9.93118	8.48319	9.20662
Se	0.0573759	0.0578332	0.0576418	0.0157865	0.0162791	0.0158635	0.0858888	0.0861789	0.0859408	0.00732014	0.00757594	0.00707467	0.586708	0.596801	0.592573	9.02219	8.85819	8.93962
D1	0.0561002	0.0565892	0.0565583	0.0157865	0.0162791	0.0158635	0.0858888	0.0861789	0.0859408	0.00732014	0.00757594	0.00707467	0.390722	0.406618	0.400877	13.1321	12.6121	12.8717
D2	0.056102	0.0565873	0.0565668	0.0157865	0.0162791	0.0158635	0.0858888	0.0861789	0.0859408	0.00732014	0.00757594	0.00707467	0.423261	0.440816	0.434515	12.1231	11.6331	11.8778
D3	0.0560919	0.0565588	0.0562457	0.0157865	0.0162791	0.0158635	0.0858888	0.0861789	0.0859408	0.00732014	0.00757594	0.00707467	0.463951	0.467341	0.465031	11.0571	10.9651	11.0108
D4	0.0563472	0.056482	0.0561695	0.0157865	0.0162791	0.0158635	0.0858888	0.0861789	0.0859408	0.00732014	0.00757594	0.00707467	0.498254	0.509375	0.501009	10.3611	10.0411	10.2008
SD1	0.0570052	0.0575115	0.0574779	0.0157865	0.0162791	0.0158635	0.0858888	0.0861789	0.0859408	0.00732014	0.00757594	0.00707467	0.414029	0.429931	0.424411	12.6711	12.2011	12.4328
SD2	0.0564926	0.0570021	0.0570672	0.0157865	0.0162791	0.0158635	0.0858888	0.0861789	0.0859408	0.00732014	0.00757594	0.00707467	0.462705	0.486505	0.478313	11.1971	10.6491	10.9228
SD3	0.0563175	0.056824	0.0568432	0.0157865	0.0162791	0.0158635	0.0858888	0.0861789	0.0859408	0.00732014	0.00757594	0.00707467	0.488322	0.511161	0.503217	10.5641	10.0911	10.3258
SD4	0.0564947	0.0569693	0.0567955	0.0157865	0.0162791	0.0158635	0.0858888	0.0861789	0.0859408	0.00732014	0.00757594	0.00707467	0.542697	0.554771	0.549877	9.54719	9.33119	9.43861

## Sheet: SOD
Effects of DON and/or Na2SeO3 on SOD activity in GPX1-knockdown porcine splenic lymphocytes at 6, 12, and 24 h after treatment
SOD (6h)	control sample OD	SOD(6h)		blank control OD			sample OD			bland sample OD			SOD Inhibition rate			Sample protein concentration (mgprot/ml)			SOD activity (U/mgprot)
P	0.321111	0.320977	0.320909	0.0761024	0.0762193	0.0761111	0.138012	0.136859	0.133535	0.079179	0.0792501	0.0791102	0.759873	0.764627	0.777674	0.33963	0.356411	0.354893	53.6965	51.4885	52.591
M	0.321111	0.320977	0.320909	0.0761024	0.0762193	0.0761111	0.140048	0.139546	0.136378	0.079179	0.0792501	0.0791102	0.751565	0.753651	0.766061	0.373708	0.388793	0.387936	48.2665	46.5225	47.3931
SE	0.321111	0.320977	0.320909	0.0761024	0.0762193	0.0761111	0.129728	0.129331	0.126792	0.079179	0.0792501	0.0791102	0.793683	0.795384	0.805219	0.386381	0.397746	0.397271	49.2995	47.9935	48.645
D1	0.321111	0.320977	0.320909	0.0761024	0.0762193	0.0761111	0.16341	0.16295	0.161617	0.079179	0.0792501	0.0791102	0.65621	0.65803	0.662958	0.490574	0.50258	0.500938	32.1033	31.4233	31.7624
D2	0.321111	0.320977	0.320909	0.0761024	0.0762193	0.0761111	0.15761	0.156901	0.156213	0.079179	0.0792501	0.0791102	0.679884	0.682743	0.685036	0.428742	0.436788	0.435113	38.0584	37.5144	37.7852
D3	0.321111	0.320977	0.320909	0.0761024	0.0762193	0.0761111	0.131704	0.131417	0.128924	0.079179	0.0792501	0.0791102	0.785619	0.786863	0.796508	0.413733	0.425404	0.424983	45.5724	44.3924	44.9811
D4	0.321111	0.320977	0.320909	0.0761024	0.0762193	0.0761111	0.120445	0.120183	0.116535	0.079179	0.0792501	0.0791102	0.831575	0.832761	0.847119	0.411361	0.426288	0.426232	48.5165	46.8845	47.6991
SD1	0.321111	0.320977	0.320909	0.0761024	0.0762193	0.0761111	0.152755	0.15254	0.150582	0.079179	0.0792501	0.0791102	0.699699	0.700561	0.708039	0.519541	0.533349	0.532321	32.3223	31.5243	31.9224
SD2	0.321111	0.320977	0.320909	0.0761024	0.0762193	0.0761111	0.118468	0.118116	0.11448	0.079179	0.0792501	0.0791102	0.839644	0.841208	0.855512	0.514417	0.533263	0.533095	39.1734	37.8594	38.5152
SD3	0.321111	0.320977	0.320909	0.0761024	0.0762193	0.0761111	0.107395	0.107634	0.104562	0.079179	0.0792501	0.0791102	0.884835	0.884033	0.89603	0.454505	0.465347	0.465903	46.7235	45.5935	46.1571
SD4	0.321111	0.320977	0.320909	0.0761024	0.0762193	0.0761111	0.0700541	0.06926	0.0646821	0.079179	0.0792501	0.0791102	1.03724	1.04082	1.05894	0.497434	0.515697	0.516136	50.0445	48.4385	49.24
SOD (12h)	control sample OD	SOD(12h)		blank control OD			sample OD			bland sample OD			SOD Inhibition rate			Sample protein concentration (mgprot/ml)			SOD activity (U/mgprot)
P	0.320976	0.320909	0.321111	0.0762192	0.0761061	0.0761075	0.150018	0.149625	0.147751	0.0792502	0.0791104	0.0791787	0.710863	0.711956	0.720116	0.363989	0.373571	0.373245	46.8715	45.7395	46.3041
M	0.320976	0.320909	0.321111	0.0762192	0.0761061	0.0761075	0.14831	0.147744	0.14606	0.0792502	0.0791104	0.0791787	0.717845	0.719638	0.727021	0.391486	0.401626	0.401077	44.0074	43.0034	43.5041
SE	0.320976	0.320909	0.321111	0.0762192	0.0761061	0.0761075	0.138303	0.137461	0.135014	0.0792502	0.0791104	0.0791787	0.758731	0.761641	0.772106	0.397012	0.411027	0.410257	45.8664	44.4725	45.1681
D1	0.320976	0.320909	0.321111	0.0762192	0.0761061	0.0761075	0.178535	0.178087	0.176631	0.0792502	0.0791104	0.0791787	0.594354	0.595688	0.602241	0.542474	0.559173	0.557405	26.2953	25.5673	25.9305
D2	0.320976	0.320909	0.321111	0.0762192	0.0761061	0.0761075	0.16752	0.167088	0.166029	0.0792502	0.0791104	0.0791787	0.639358	0.640621	0.645512	0.453857	0.463164	0.462438	33.8093	33.1953	33.5013
D3	0.320976	0.320909	0.321111	0.0762192	0.0761061	0.0761075	0.150379	0.150302	0.147669	0.0792502	0.0791104	0.0791787	0.709389	0.70919	0.720452	0.445872	0.46011	0.460019	38.1844	36.9924	37.5873
D4	0.320976	0.320909	0.321111	0.0762192	0.0761061	0.0761075	0.139366	0.138832	0.136361	0.0792502	0.0791104	0.0791787	0.754386	0.756042	0.766605	0.441146	0.455305	0.454911	41.0414	39.8524	40.4442
SD1	0.320976	0.320909	0.321111	0.0762192	0.0761061	0.0761075	0.169354	0.169065	0.166963	0.0792502	0.0791104	0.0791787	0.631866	0.632545	0.641702	0.568219	0.587998	0.586644	26.6883	25.8183	26.2525
SD2	0.320976	0.320909	0.321111	0.0762192	0.0761061	0.0761075	0.132673	0.1316	0.129111	0.0792502	0.0791104	0.0791787	0.78173	0.785586	0.796198	0.539072	0.558981	0.55767	34.8033	33.7293	34.2653
SD3	0.320976	0.320909	0.321111	0.0762192	0.0761061	0.0761075	0.130067	0.129252	0.127692	0.0792502	0.0791104	0.0791787	0.79238	0.795174	0.801989	0.487039	0.498641	0.497895	39.0464	38.2724	38.6582
SD4	0.320976	0.320909	0.321111	0.0762192	0.0761061	0.0761075	0.0912375	0.089708	0.0875729	0.0792502	0.0791104	0.0791787	0.951024	0.95671	0.965738	0.521628	0.537082	0.535887	43.7564	42.7514	43.2511
SOD (24h)	control sample OD	SOD(24h)		blank control OD			sample OD			bland sample OD			SOD Inhibition rate			Sample protein concentration (mgprot/ml)			SOD activity (U/mgprot)
P	0.321111	0.320977	0.320909	0.0761022	0.0762196	0.076111	0.164506	0.163983	0.162689	0.0791789	0.0792508	0.0791096	0.651736	0.653811	0.658578	0.394271	0.404227	0.402757	39.6724	38.8184	39.2442
M	0.321111	0.320977	0.320909	0.0761022	0.0762196	0.076111	0.172499	0.170263	0.172463	0.0791789	0.0792508	0.0791096	0.619115	0.628153	0.61865	0.447886	0.469891	0.455052	33.1753	32.0833	32.6284
SE	0.321111	0.320977	0.320909	0.0761022	0.0762196	0.076111	0.164716	0.164461	0.162334	0.0791789	0.0792508	0.0791096	0.650881	0.651858	0.660029	0.453598	0.468733	0.46719	34.4383	33.3763	33.9063
D1	0.321111	0.320977	0.320909	0.0761022	0.0762196	0.076111	0.203302	0.202959	0.202039	0.0791789	0.0792508	0.0791096	0.493394	0.494566	0.497833	0.717962	0.740222	0.734642	16.4932	16.0352	16.2637
D2	0.321111	0.320977	0.320909	0.0761022	0.0762196	0.076111	0.201917	0.201598	0.20113	0.0791789	0.0792508	0.0791096	0.499045	0.500126	0.501548	0.638907	0.65	0.646963	18.7462	18.4662	18.6056
D3	0.321111	0.320977	0.320909	0.0761022	0.0762196	0.076111	0.191379	0.190808	0.189534	0.0791789	0.0792508	0.0791096	0.542056	0.544211	0.548918	0.598593	0.620796	0.616024	21.7332	21.0392	21.3856
D4	0.321111	0.320977	0.320909	0.0761022	0.0762196	0.076111	0.177443	0.177242	0.176228	0.0791789	0.0792508	0.0791096	0.598935	0.599639	0.60327	0.553475	0.564161	0.562501	25.9713	25.5093	25.7395
SD1	0.321111	0.320977	0.320909	0.0761022	0.0762196	0.076111	0.196436	0.195952	0.1949	0.0791789	0.0792508	0.0791096	0.521415	0.523197	0.526997	0.731034	0.755421	0.749744	17.1182	16.6222	16.8697
SD2	0.321111	0.320977	0.320909	0.0761022	0.0762196	0.076111	0.181406	0.18098	0.179027	0.0791789	0.0792508	0.0791096	0.582761	0.584367	0.591838	0.707549	0.736938	0.732223	19.7672	19.0312	19.3986
SD3	0.321111	0.320977	0.320909	0.0761022	0.0762196	0.076111	0.169348	0.168989	0.166521	0.0791789	0.0792508	0.0791096	0.631977	0.633357	0.642923	0.582216	0.606778	0.603908	26.0513	25.0513	25.5505
SD4	0.321111	0.320977	0.320909	0.0761022	0.0762196	0.076111	0.137135	0.134947	0.13707	0.0791789	0.0792508	0.0791096	0.763451	0.772444	0.763232	0.600054	0.620701	0.606534	30.5353	29.8673	30.2004

## Sheet: CAT
Effects of DON and/or Na2SeO3 on the CAT activity in GPX1-knockdown porcine splenic lymphocytes at 6, 12, and 24 h after treatment
CAT (6h)	control sample OD			sample OD			Sample protein concentration (mgprot/ml)			CAT activity (U/mgprot)
P	0.609079	0.609159	0.609157	0.576125	0.576065	0.575764	0.33357	0.339547	0.340322	8.92419	8.80419	8.86362
M	0.609079	0.609159	0.609157	0.578851	0.57881	0.578507	0.333362	0.339543	0.340528	8.19118	8.07418	8.13064
SE	0.609079	0.609159	0.609157	0.575207	0.575133	0.575024	0.371145	0.375703	0.375537	8.24418	8.18118	8.21064
D1	0.609079	0.609159	0.609157	0.593994	0.594216	0.594102	0.23273	0.23284	0.233452	5.85516	5.79716	5.82568
D2	0.609079	0.609159	0.609157	0.592075	0.592004	0.592132	0.250523	0.255167	0.25205	6.13116	6.07316	6.10168
D3	0.609079	0.609159	0.609157	0.588818	0.58876	0.588706	0.266597	0.271022	0.270427	6.86517	6.79917	6.83166
D4	0.609079	0.609159	0.609157	0.582973	0.58292	0.582376	0.284838	0.294181	0.296202	8.27918	8.05718	8.16764
SD1	0.609079	0.609159	0.609157	0.592026	0.592024	0.591999	0.260553	0.263495	0.263026	5.91216	5.87416	5.89268
SD2	0.609079	0.609159	0.609157	0.588411	0.588497	0.588524	0.285997	0.286435	0.285802	6.52817	6.51617	6.52167
SD3	0.609079	0.609159	0.609157	0.586124	0.586133	0.586125	0.296095	0.298119	0.29766	7.00317	6.97717	6.98966
SD4	0.609079	0.609159	0.609157	0.579074	0.578902	0.578378	0.320155	0.331372	0.332715	8.46618	8.24818	8.35663
CAT (12h)	control sample OD			sample OD			Sample protein concentration (mgprot/ml)			CAT activity (U/mgprot)
P	0.609159	0.609157	0.609079	0.577193	0.577033	0.576761	0.333352	0.340351	0.339715	8.66219	8.52619	8.59363
M	0.609159	0.609157	0.609079	0.580321	0.58029	0.58012	0.335608	0.339184	0.338651	7.76218	7.68818	7.72465
SE	0.609159	0.609157	0.609079	0.575941	0.575684	0.575388	0.367901	0.377863	0.376727	8.15618	8.00218	8.07864
D1	0.609159	0.609157	0.609079	0.596614	0.596623	0.596564	0.232056	0.231873	0.235137	4.88315	4.88315	4.8077
D2	0.609159	0.609157	0.609079	0.593425	0.593445	0.593318	0.251018	0.253717	0.252991	5.66216	5.59416	5.62769
D3	0.609159	0.609157	0.609079	0.590658	0.59071	0.590702	0.269941	0.269676	0.268418	6.19116	6.17916	6.18468
D4	0.609159	0.609157	0.609079	0.585125	0.585096	0.585027	0.290399	0.292889	0.291772	7.47617	7.42117	7.44665
SD1	0.609159	0.609157	0.609079	0.594292	0.594311	0.594258	0.261722	0.263415	0.261955	5.13115	5.09115	5.1107
SD2	0.609159	0.609157	0.609079	0.589899	0.589949	0.589933	0.28657	0.286462	0.285224	6.07116	6.05716	6.06368
SD3	0.609159	0.609157	0.609079	0.587583	0.587551	0.587424	0.29516	0.29884	0.297894	6.60317	6.53117	6.56667
SD4	0.609159	0.609157	0.609079	0.580027	0.579851	0.579679	0.323997	0.33074	0.329398	8.12218	8.00418	8.06264
CAT (24h)	control sample OD			sample OD			Sample protein concentration (mgprot/ml)			CAT activity (U/mgprot)
P	0.609078	0.609159	0.609158	0.581257	0.581146	0.580932	0.332999	0.340159	0.340301	7.54717	7.43917	7.49265
M	0.609078	0.609159	0.609158	0.585748	0.585961	0.586063	0.337846	0.310832	0.370018	6.23816	6.74162	5.63822
SE	0.609078	0.609159	0.609158	0.582788	0.583073	0.582648	0.370433	0.374143	0.377855	6.41116	6.29816	6.33767
D1	0.609078	0.609159	0.609158	0.599951	0.600011	0.600003	0.232185	0.233352	0.233428	3.55114	3.54114	3.54273
D2	0.609078	0.609159	0.609158	0.59825	0.598244	0.59818	0.24902	0.254491	0.254225	3.92814	3.87414	3.90072
D3	0.609078	0.609159	0.609158	0.595807	0.595796	0.595716	0.265875	0.271182	0.271052	4.50914	4.45114	4.47971
D4	0.609078	0.609159	0.609158	0.591669	0.591683	0.591577	0.289447	0.292923	0.292704	5.43315	5.38915	5.42569
SD1	0.609078	0.609159	0.609158	0.598055	0.598065	0.598017	0.259523	0.263925	0.263679	3.83714	3.79714	3.81672
SD2	0.609078	0.609159	0.609158	0.594881	0.595092	0.595258	0.285952	0.289371	0.282946	4.48514	4.39114	4.43771
SD3	0.609078	0.609159	0.609158	0.594537	0.594557	0.594492	0.247464	0.250225	0.250548	5.30815	5.27115	5.28769
SD4	0.609078	0.609159	0.609158	0.588915	0.58892	0.588848	0.325646	0.330506	0.327958	5.59316	5.53156	5.59429

## Sheet: GSH
Effects of DON and/or Na2SeO3 on the levels of GSH in GPX1-knockdown porcine splenic lymphocytes at 6, 12, and 24 h after treatment
GSH (6h)	sample OD			standard sample OD			blank sample OD			Sample protein concentration (gprot/L)			levels of GSH (µmol/gprot)
P	0.898882	0.903733	0.958082	0.121224	0.119234	0.120211	0.0712036	0.0710231	0.0693603	2.69525	2.96211	2.91979	245.572	233.242	239.427
M	1.04535	1.05297	1.09071	0.121224	0.119234	0.120211	0.0712036	0.0710231	0.0693603	3.28482	3.54928	3.44306	237.152	229.542	233.34
SE	0.948667	0.955718	0.994536	0.121224	0.119234	0.120211	0.0712036	0.0710231	0.0693603	2.95471	3.20474	3.11998	237.482	229.042	233.255
D1	0.929787	0.930688	0.985487	0.121224	0.119234	0.120211	0.0712036	0.0710231	0.0693603	4.71459	5.12426	5.0607	145.631	139.191	142.398
D2	1.00798	1.00334	1.07922	0.121224	0.119234	0.120211	0.0712036	0.0710231	0.0693603	4.3179	4.72153	4.70963	173.492	163.832	168.669
D3	1.14063	1.13542	1.20922	0.121224	0.119234	0.120211	0.0712036	0.0710231	0.0693603	4.09006	4.41665	4.38413	209.092	199.952	204.516
D4	1.20456	1.16495	1.18568	0.121224	0.119234	0.120211	0.0712036	0.0710231	0.0693603	3.93637	4.08206	3.88039	230.242	222.342	226.295
SD1	0.832416	0.838289	0.878404	0.121224	0.119234	0.120211	0.0712036	0.0710231	0.0693603	4.18969	4.57054	4.47234	145.291	139.281	142.297
SD2	0.903539	0.89032	0.963794	0.121224	0.119234	0.120211	0.0712036	0.0710231	0.0693603	3.82835	4.14307	4.16409	173.862	164.072	168.962
SD3	1.0436	1.04761	1.10439	0.121224	0.119234	0.120211	0.0712036	0.0710231	0.0693603	3.69934	4.02372	3.95639	210.202	201.372	205.784
SD4	1.04553	1.04606	1.10144	0.121224	0.119234	0.120211	0.0712036	0.0710231	0.0693603	3.37027	3.63485	3.57866	231.182	222.562	226.857
GSH (12h)	sample OD			standard sample OD			blank sample OD			Sample protein concentration (gprot/L)			levels of GSH (µmol/gprot)
P	0.864647	0.869698	0.919449	0.119234	0.120212	0.121223	0.0710237	0.0693596	0.0712037	2.80139	2.81392	2.95726	235.052	223.722	229.377
M	1.0003	0.995724	1.05631	0.119234	0.120212	0.121223	0.0710237	0.0693596	0.0712037	3.39401	3.34217	3.53893	227.172	218.022	222.603
SE	0.90165	0.907335	0.959659	0.119234	0.120212	0.121223	0.0710237	0.0693596	0.0712037	3.02958	3.04619	3.20137	227.482	216.382	221.932
D1	0.831723	0.832529	0.892057	0.119234	0.120212	0.121223	0.0710237	0.0693596	0.0712037	4.83566	4.88203	5.17854	130.521	122.961	126.759
D2	0.926005	0.924578	0.981567	0.119234	0.120212	0.121223	0.0710237	0.0693596	0.0712037	4.51717	4.48317	4.74112	157.042	150.052	153.551
D3	1.01149	1.00291	1.06855	0.119234	0.120212	0.121223	0.0710237	0.0693596	0.0712037	4.25882	4.18197	4.44636	183.222	175.592	179.374
D4	1.02839	1.03213	1.08985	0.119234	0.120212	0.121223	0.0710237	0.0693596	0.0712037	3.90773	3.89477	4.09644	203.272	194.442	198.854
SD1	0.757617	0.75926	0.793088	0.119234	0.120212	0.121223	0.0710237	0.0693596	0.0712037	4.38406	4.32228	4.5191	129.941	125.551	127.742
SD2	0.833621	0.821877	0.864284	0.119234	0.120212	0.121223	0.0710237	0.0693596	0.0712037	4.08263	3.90807	4.13924	154.982	151.462	153.22
SD3	0.935077	0.932951	0.978714	0.119234	0.120212	0.121223	0.0710237	0.0693596	0.0712037	3.88271	3.79786	3.99331	184.642	178.862	181.734
SD4	0.936929	0.944446	0.985998	0.119234	0.120212	0.121223	0.0710237	0.0693596	0.0712037	3.48588	3.47429	3.61952	206.102	198.122	202.112
GSH (24h)	sample OD			standard sample OD			blank sample OD			Sample protein concentration (gprot/L)			levels of GSH (µmol/gprot)
P	0.688299	0.686791	0.715396	0.121223	0.119234	0.120212	0.0712036	0.0710235	0.0693599	2.75809	2.93399	2.87865	178.922	174.132	176.53
M	0.762633	0.755029	0.803357	0.121223	0.119234	0.120212	0.0712036	0.0710235	0.0693599	3.27618	3.50618	3.49224	168.772	161.862	165.327
SE	0.711965	0.709818	0.743359	0.121223	0.119234	0.120212	0.0712036	0.0710235	0.0693599	2.97494	3.17441	3.12626	172.242	166.962	169.585
D1	0.665015	0.663244	0.691098	0.121223	0.119234	0.120212	0.0712036	0.0710235	0.0693599	4.79238	5.09528	5.00273	99.087	96.435	97.7581
D2	0.706096	0.707375	0.742127	0.121223	0.119234	0.120212	0.0712036	0.0710235	0.0693599	4.37153	4.72543	4.64432	116.141	111.731	113.945
D3	0.772934	0.761756	0.817329	0.121223	0.119234	0.120212	0.0712036	0.0710235	0.0693599	4.09665	4.39118	4.39903	136.981	130.511	133.745
D4	0.79202	0.781227	0.837432	0.121223	0.119234	0.120212	0.0712036	0.0710235	0.0693599	3.78354	4.0565	4.05953	152.351	145.261	148.826
SD1	0.656876	0.646	0.687718	0.121223	0.119234	0.120212	0.0712036	0.0710235	0.0693599	4.24268	4.49158	4.49118	110.391	106.211	108.301
SD2	0.71495	0.721219	0.76165	0.121223	0.119234	0.120212	0.0712036	0.0710235	0.0693599	3.80284	4.20303	4.13005	135.371	128.351	131.851
SD3	0.771749	0.767677	0.811724	0.121223	0.119234	0.120212	0.0712036	0.0710235	0.0693599	3.72406	3.99368	3.95718	150.431	144.731	147.565
SD4	0.742686	0.74586	0.775473	0.121223	0.119234	0.120212	0.0712036	0.0710235	0.0693599	3.38121	3.64425	3.5553	158.812	153.642	156.225

## Sheet: T-AOC
Table 7 Effects of DON and/or Na2SeO3 on T-AOC activity in GPX1-knockdown porcine splenic lymphocytes at 6, 12, and 24 h after treatment
T-AOC(6h)	sample OD			bland sample OD			Sample protein concentration (mgprot/ml)			T-AOC activity(U/mgprot)
P	0.38564	0.388358	0.38796	0.293172	0.295114	0.293182	0.343836	0.355549	0.356866	35.8573	34.9674	35.4113
M	0.364018	0.36667	0.366042	0.293172	0.295114	0.293182	0.28594	0.297153	0.298267	33.0353	32.1073	32.5704
SE	0.372122	0.374876	0.374178	0.293172	0.295114	0.293182	0.317341	0.328978	0.329773	33.1713	32.3273	32.7483
D1	0.319738	0.321893	0.320505	0.293172	0.295114	0.293182	0.197321	0.204768	0.205895	17.9512	17.4372	17.6936
D2	0.324472	0.326966	0.325217	0.293172	0.295114	0.293182	0.214067	0.223179	0.221751	19.4952	19.0292	19.2616
D3	0.332895	0.335258	0.333559	0.293172	0.295114	0.293182	0.230204	0.236531	0.235942	23.0072	22.6292	22.8175
D4	0.35281	0.35556	0.354284	0.293172	0.295114	0.293182	0.247453	0.256981	0.256617	32.1343	31.3623	31.7474
SD1	0.323668	0.326084	0.324563	0.293172	0.295114	0.293182	0.221612	0.231581	0.231328	18.3482	17.8312	18.0876
SD2	0.329594	0.331934	0.330542	0.293172	0.295114	0.293182	0.242674	0.251665	0.252109	20.0112	19.5072	19.7586
SD3	0.338251	0.340769	0.339516	0.293172	0.295114	0.293182	0.251579	0.261908	0.262168	23.8912	23.2422	23.5645
SD4	0.36161	0.364123	0.363077	0.293172	0.295114	0.293182	0.279471	0.287848	0.288458	32.6513	31.9653	32.3074
T-AOC(12h)	sample OD			bland sample OD			Sample protein concentration (mgprot/ml)			T-AOC activity(U/mgprot)
P	0.35517	0.357878	0.356836	0.295114	0.293182	0.293172	0.332245	0.367484	0.35686	24.1012	23.4732	23.7865
M	0.336995	0.33943	0.337939	0.295114	0.293182	0.293172	0.274794	0.309927	0.296862	20.3212	19.8962	20.1066
SE	0.345852	0.34826	0.34708	0.295114	0.293182	0.293172	0.306486	0.34047	0.329403	22.0732	21.5692	21.8206
D1	0.307805	0.309931	0.308097	0.295114	0.293182	0.293172	0.172225	0.231728	0.204509	9.8252	9.6372	9.73061
D2	0.310485	0.31261	0.310844	0.295114	0.293182	0.293172	0.191119	0.246419	0.221915	10.7241	10.5121	10.6178
D3	0.318978	0.320869	0.319785	0.295114	0.293182	0.293172	0.210669	0.253505	0.239228	15.1041	14.5621	14.8327
D4	0.326285	0.328578	0.327121	0.295114	0.293182	0.293172	0.233075	0.271325	0.257003	17.8322	17.3942	17.6126
SD1	0.310079	0.312175	0.310556	0.295114	0.293182	0.293172	0.196748	0.256757	0.23176	10.142	9.86311	10.0009
SD2	0.313551	0.31566	0.313972	0.295114	0.293182	0.293172	0.220747	0.274605	0.251555	11.1361	10.9141	11.0248
SD3	0.322802	0.325054	0.32347	0.295114	0.293182	0.293172	0.236359	0.278129	0.261491	15.6192	15.2792	15.4487
SD4	0.33335	0.335771	0.334841	0.295114	0.293182	0.293172	0.262236	0.303111	0.2911	19.4412	18.7342	19.0856
T-AOC(24h)	sample OD			bland sample OD			Sample protein concentration (mgprot/ml)			T-AOC activity(U/mgprot)
P	0.334761	0.337115	0.335654	0.293172	0.295114	0.293182	0.344804	0.355603	0.355833	16.0822	15.7482	15.9147
M	0.32177	0.323844	0.322481	0.293172	0.295114	0.293182	0.287213	0.296074	0.298051	13.2761	12.9381	13.1067
SE	0.330181	0.33241	0.331066	0.293172	0.295114	0.293182	0.318123	0.328367	0.329589	15.5112	15.1442	15.3257
D1	0.302095	0.304103	0.302297	0.293172	0.295114	0.293182	0.198533	0.204391	0.205025	5.99216	5.86416	5.92768
D2	0.303997	0.306049	0.304268	0.293172	0.295114	0.293182	0.214582	0.221988	0.222392	6.72617	6.56817	6.64667
D3	0.306761	0.30882	0.307081	0.293172	0.295114	0.293182	0.229163	0.236467	0.23709	7.90618	7.72818	7.81664
D4	0.310829	0.312931	0.311201	0.293172	0.295114	0.293182	0.248643	0.256041	0.256334	9.46819	9.27819	9.37261
SD1	0.303954	0.306007	0.304225	0.293172	0.295114	0.293182	0.222842	0.230604	0.23104	6.45116	6.29816	6.37267
SD2	0.307169	0.309252	0.307513	0.293172	0.295114	0.293182	0.243118	0.251477	0.251892	7.67617	7.49618	7.58565
SD3	0.31098	0.313234	0.311638	0.293172	0.295114	0.293182	0.249482	0.263064	0.263217	9.51719	9.18394	9.34887
SD4	0.317064	0.319065	0.317282	0.293172	0.295114	0.293182	0.282878	0.286128	0.286707	11.2611	11.1611	11.2078

## Sheet:  inhibit hydroxyl radicals 
Effects of DON and/or Na2SeO3 on the cellular capacity to inhibit hydroxyl radicals in GPX1-knockdown porcine splenic lymphocytes at 6, 12, and 24 h after treatment
inhibit hydroxyl radicals (6h)	control sample OD			sample OD			standard sample OD			blank sample OD			Sample protein concentration (mgprot/ml)			Ability to inhibit hydroxyl radicals (U/mgprot)
P	0.527006	0.505123	0.514065	0.982052	0.988399	1.00785	0.263037	0.273078	0.266111	0.0481037	0.0472018	0.0470362	0.469551	0.506038	0.515987	198.932	186.542	192.728
M	0.527006	0.505123	0.514065	0.938371	0.944694	0.95433	0.263037	0.273078	0.266111	0.0481037	0.0472018	0.0470362	0.47415	0.506726	0.510265	178.092	169.442	173.765
SE	0.527006	0.505123	0.514065	0.949022	0.951619	0.962073	0.263037	0.273078	0.266111	0.0481037	0.0472018	0.0470362	0.478977	0.502636	0.509234	180.862	173.512	177.178
D1	0.527006	0.505123	0.514065	0.78854	0.783818	0.797405	0.263037	0.273078	0.266111	0.0481037	0.0472018	0.0470362	0.46973	0.506856	0.514807	114.291	107.401	110.843
D2	0.527006	0.505123	0.514065	0.803931	0.797258	0.807263	0.263037	0.273078	0.266111	0.0481037	0.0472018	0.0470362	0.480431	0.501464	0.508762	118.321	113.791	116.062
D3	0.527006	0.505123	0.514065	0.865618	0.862667	0.876505	0.263037	0.273078	0.266111	0.0481037	0.0472018	0.0470362	0.475849	0.502863	0.512297	146.071	138.881	142.481
D4	0.527006	0.505123	0.514065	0.931254	0.931936	0.946964	0.263037	0.273078	0.266111	0.0481037	0.0472018	0.0470362	0.475669	0.502882	0.512521	174.452	165.782	170.106
SD1	0.527006	0.505123	0.514065	0.790135	0.785518	0.800198	0.263037	0.273078	0.266111	0.0481037	0.0472018	0.0470362	0.468251	0.507209	0.516076	115.351	107.981	111.66
SD2	0.527006	0.505123	0.514065	0.804652	0.801751	0.815236	0.263037	0.273078	0.266111	0.0481037	0.0472018	0.0470362	0.468884	0.507793	0.514799	121.551	114.101	117.82
SD3	0.527006	0.505123	0.514065	0.874695	0.873236	0.885342	0.263037	0.273078	0.266111	0.0481037	0.0472018	0.0470362	0.476471	0.503411	0.511076	149.791	142.831	146.304
SD4	0.527006	0.505123	0.514065	0.936117	0.934296	0.948932	0.263037	0.273078	0.266111	0.0481037	0.0472018	0.0470362	0.47944	0.50032	0.511089	175.162	167.552	171.358
inhibit hydroxyl radicals (12h)	control sample OD			sample OD			standard sample OD			blank sample OD			Sample protein concentration (mgprot/ml)			Ability to inhibit hydroxyl radicals (U/mgprot)
P	0.505123	0.514065	0.527006	0.937724	0.941975	0.950666	0.273078	0.266111	0.263037	0.0472016	0.0470368	0.0481034	0.478635	0.509592	0.503212	176.542	169.112	172.822
M	0.505123	0.514065	0.527006	0.889678	0.869747	0.893182	0.273078	0.266111	0.263037	0.0472016	0.0470368	0.0481034	0.490329	0.494963	0.504622	153.191	144.721	148.955
SE	0.505123	0.514065	0.527006	0.902012	0.901357	0.9032	0.273078	0.266111	0.263037	0.0472016	0.0470368	0.0481034	0.491085	0.504868	0.49449	157.862	154.492	156.166
D1	0.505123	0.514065	0.527006	0.708944	0.684452	0.695367	0.273078	0.266111	0.263037	0.0472016	0.0470368	0.0481034	0.531464	0.481761	0.472993	74.9097	71.2277	73.0666
D2	0.505123	0.514065	0.527006	0.740865	0.730853	0.740488	0.273078	0.266111	0.263037	0.0472016	0.0470368	0.0481034	0.503813	0.49668	0.488827	91.3969	87.9029	89.6472
D3	0.505123	0.514065	0.527006	0.816985	0.804271	0.801967	0.273078	0.266111	0.263037	0.0472016	0.0470368	0.0481034	0.509107	0.501758	0.478106	119.651	116.481	118.054
D4	0.505123	0.514065	0.527006	0.868998	0.867045	0.877945	0.273078	0.266111	0.263037	0.0472016	0.0470368	0.0481034	0.483959	0.505705	0.501278	146.861	140.571	143.709
SD1	0.505123	0.514065	0.527006	0.703415	0.69117	0.703441	0.273078	0.266111	0.263037	0.0472016	0.0470368	0.0481034	0.507701	0.493515	0.487589	76.2887	72.2727	74.2785
SD2	0.505123	0.514065	0.527006	0.743961	0.734208	0.749117	0.273078	0.266111	0.263037	0.0472016	0.0470368	0.0481034	0.493085	0.499569	0.497335	94.6119	88.7469	91.6752
SD3	0.505123	0.514065	0.527006	0.818015	0.812594	0.823603	0.273078	0.266111	0.263037	0.0472016	0.0470368	0.0481034	0.489397	0.502893	0.498187	124.881	119.551	122.21
SD4	0.505123	0.514065	0.527006	0.875347	0.871377	0.882982	0.273078	0.266111	0.263037	0.0472016	0.0470368	0.0481034	0.486212	0.503423	0.501081	148.731	142.941	145.829
inhibit hydroxyl radicals (24h)	control sample OD			sample OD			standard sample OD			blank sample OD			Sample protein concentration (mgprot/ml)			Ability to inhibit hydroxyl radicals (U/mgprot)
P	0.527006	0.505123	0.514065	0.911975	0.88867	0.894671	0.263036	0.273078	0.266111	0.0481032	0.0472013	0.0470372	0.500335	0.494528	0.495458	157.942	151.492	154.708
M	0.527006	0.505123	0.514065	0.844466	0.838775	0.831595	0.263036	0.273078	0.266111	0.0481032	0.0472013	0.0470372	0.492036	0.507916	0.490494	132.441	128.311	130.375
SE	0.527006	0.505123	0.514065	0.863107	0.858083	0.868051	0.263036	0.273078	0.266111	0.0481032	0.0472013	0.0470372	0.483238	0.499543	0.507813	142.771	138.011	140.387
D1	0.527006	0.505123	0.514065	0.652618	0.639519	0.652551	0.263036	0.273078	0.266111	0.0481032	0.0472013	0.0470372	0.462072	0.509814	0.519912	55.8025	51.4915	53.6439
D2	0.527006	0.505123	0.514065	0.695298	0.687156	0.699523	0.263036	0.273078	0.266111	0.0481032	0.0472013	0.0470372	0.460846	0.513312	0.517939	74.9617	69.2677	72.1126
D3	0.527006	0.505123	0.514065	0.752338	0.742138	0.752003	0.263036	0.273078	0.266111	0.0481032	0.0472013	0.0470372	0.481889	0.500264	0.508365	95.9859	92.5419	94.2611
D4	0.527006	0.505123	0.514065	0.820447	0.817561	0.806826	0.263036	0.273078	0.266111	0.0481032	0.0472013	0.0470372	0.48651	0.516784	0.487521	123.811	118.091	120.939
SD1	0.527006	0.505123	0.514065	0.657485	0.644285	0.656054	0.263036	0.273078	0.266111	0.0481032	0.0472013	0.0470372	0.467689	0.507484	0.516038	57.2685	53.5626	55.4139
SD2	0.527006	0.505123	0.514065	0.709985	0.702229	0.707308	0.263036	0.273078	0.266111	0.0481032	0.0472013	0.0470372	0.47649	0.50987	0.504335	78.8278	75.5098	77.1665
SD3	0.527006	0.505123	0.514065	0.768976	0.766181	0.770888	0.263036	0.273078	0.266111	0.0481032	0.0472013	0.0470372	0.474584	0.510525	0.505854	104.66	99.8811	102.248
SD4	0.527006	0.505123	0.514065	0.837849	0.814195	0.823584	0.263036	0.273078	0.266111	0.0481032	0.0472013	0.0470372	0.49939	0.492732	0.498136	127.771	122.521	125.137

## Sheet: ROS
Effects of DON and/or Na2SeO3 on the levels of ROS in GPX1-knockdown porcine splenic lymphocytes at 24 h after treatment
ROS(24h)	Fluorescence value
P	889	805	847
M	1121	1017	1069
SE	916	871	893
D1	1464	1389	1426
D2	1362	1279	1320
D3	1303	1180	1241
D4	1127	993	1060
SD1	1417	1363	1390
SD2	1319	1224	1271
SD3	1179	989	1083
SD4	1124	1032	1078
